# Supplementary material for: Screening of Pandemic Response Box Library Reveals the High Activity of Olorofim against Pathogenic Sporothrix Species
Source: J Fungi (Basel). 2022 Sep 25;8(10):1004. doi: 10.3390/jof8101004 (PMC9605001; doi:10.3390/jof8101004)
Supplement: Supplementary file 1 [file jof-08-01004-s001.zip]

Archive with 1 entries (1 files):
- jof-1906899-supplementary.pdf
